# Supplementary material for: The Physicochemical and Rheological Properties of Green Banana Flour–Wheat Flour Bread Substitutions
Source: Plants (Basel). 2025 Jan 13;14(2):207. doi: 10.3390/plants14020207 (PMC11768194; doi:10.3390/plants14020207)
Supplement: Supplementary file 1 [file plants-14-00207-s001.zip]

Archive with 1 entries (1 files):
- plants-3397358-supplementary.pdf
